# Supplementary material for: Role of Calcium/Calcineurin Signalling in Regulating Intracellular Reactive Oxygen Species Homeostasis in Saccharomyces cerevisiae
Source: Genes (Basel). 2021 Aug 25;12(9):1311. doi: 10.3390/genes12091311 (PMC8466207; doi:10.3390/genes12091311)
Supplement: Supplementary file 1 [file genes-12-01311-s001.zip]

Archive with 1 entries (1 files):
- genes-1298088-supplementary.pdf
